# Supplementary material for: Training Teachers for Self-Regulated Learning: A Structured Narrative Review
Source: Eur J Investig Health Psychol Educ. 2026 Apr 20;16(4):55. doi: 10.3390/ejihpe16040055 (PMC13114369; doi:10.3390/ejihpe16040055)
Supplement: Supplementary file 1 [file ejihpe-16-00055-s001.zip]

Archive with 1 entries (1 files):
- ejihpe-4203647-supplementary.pdf
